# Supplementary material for: Dermal Pericytes Exhibit Declined Ability to Promote Human Skin Regeneration with Ageing in 3D Organotypic Culture Models
Source: Cells. 2021 Nov 6;10(11):3051. doi: 10.3390/cells10113051 (PMC8616368; doi:10.3390/cells10113051)
Supplement: Supplementary file 1 [file cells-10-03051-s001.zip]

Archive with 1 entries (1 files):
- cells-1413046-supplementary.pdf
